# Supplementary material for: Alternative splicing factor RAB3IP as a novel risk signature to predict the prognosis of colorectal cancer
Source: J Cancer. 2025 Jun 23;16(9):2959–69. doi: 10.7150/jca.110271 (PMC12244333; doi:10.7150/jca.110271)
Supplement: Supplementary file 1 — Supplementary figures. [file jcav16p2959s1.zip]

Archive with 6 entries (5 files):
- supplement figure .pdf
- supplement figure-tiff/
- supplement figure-tiff/SF1.tif
- supplement figure-tiff/SF2.tif
- supplement figure-tiff/SF3.tif
- Supplementary Materials.docx
